# Supplementary material for: Quality of life of mothers of children and adolescents with mental health problems in Mongolia: associations with the severity of children's mental health problems and family structure
Source: Glob Ment Health (Camb). 2022 Jul 7;9:298–305. doi: 10.1017/gmh.2022.34 (PMC9806993; doi:10.1017/gmh.2022.34)
Supplement: Supplementary file 1 [file S2054425122000346sup.zip]

Archive with 4 entries (4 files):
- S2054425122000346sup001.docx
- S2054425122000346sup002.docx
- S2054425122000346sup003.docx
- S2054425122000346sup004.docx
